# Supplementary material for: Interaction of Ras Binding Domain (RBD) by chemotherapeutic zinc oxide nanoparticles: Progress towards RAS pathway protein interference
Source: PLoS One. 2020 Dec 16;15(12):e0243802. doi: 10.1371/journal.pone.0243802 (PMC7744048; doi:10.1371/journal.pone.0243802)
Supplement: S1 Dataset — (XLSX) [file pone.0243802.s001.xlsx]

## Sheet: Sheet1
Size Measurements			ZnO 100 nm or 14 nm ± RBD
						Mean	Stddev
ZnO-100 nm	1593	1347	1882	1445	2243	1702	363.674
ZnO-100 nm + RBD	1164	2225	2241	1401	1046	1615.4	578.129
ZnO-14 nm	55.26	90.44	73.41	75.43	78.38	74.584	12.6623
ZnO-14 nm + RBD	755.9	798.4	1012	688.1	722.1	795.3	127.839
	No RBD	With RBD
ZnO-100 nm	1702	1615.4
ZnO-14 nm	74.584	795.3
	Standard Deviation
	363.674	578.129
	12.6623	127.839

## Sheet: Sheet2
Zeta Potential Measurements:
NP alone in HPLC WATER	1	2	3	4	5	MEAN	STDDEV	STDERR
Zinc oxide	-17.7	-19.2	-17	-17.6	-17.8	-17.86	0.811172	0.362767
PBS
ZNO	-22.1	-21.4	-23.1	-24.7	-24.8	-23.22	1.52217	0.680735
DMEM
ZNO	-11	-11.9	-14.2	-14.4	-15	-13.3	1.74356	0.779744
DMEM+FBS						mean	stddev	stderr
ZNO	-7.25	-6.97	-7.32	-6.29	-6.72	-6.91	0.420654	0.188122
NP+RBD in HPLC WATER
Zinc oxide	-16.4	-16.8	-18.8	-19	-18.3	-17.86	1.18659	0.53066
NP+RBD in DMEM
Zinc oxide	-9.8	-11	-11.5	-11.6	-10.4	-10.86	0.760263	0.34
NP+RBD in PBS
Zinc oxide	-10.5	-12.5	-10.5	-11.3	-10.9	-11.14	0.829458	0.370945
NP+RBD in DMEM+FBS
Zinc oxide	-7.25	-9.17	-7.77	-7.16	-9.41	-8.152	1.068	0.477623

## Sheet: Sheet3
	mean	stderr
Positive Control	0.731059	0.0155603
0h	0.0236577	8.12994e-05
1h	0.0154585	0.000116485
2h	0.0101744	0.000141603
4h	0.0126167	0.000196638
8h	0.0129839	0.000247077
12h	0.0190424	8.70546e-05
24h	0.0136513	0.000168616
48h	0.012905	0.000232349
72h	0.00934831	0.000275461

## Sheet: Sheet4
Size Measurement over time - ZnO 14 nm								ZnO 100 nm
			mean	stddev	stderr					mean	stddev	stderr
0h	663.14	467.88	565.51	138.07	97.63		0h	316.38	405.6	360.99	63.0881	44.61
1h	1248.8	196.44	722.62	744.131	526.18		1h	386.86	312.24	349.55	52.7643	37.31
2h	286.92	305.94	296.43	13.4492	9.51		2h	342.62	323.86	333.24	13.2653	9.38
4h	749	221.74	485.37	372.829	263.63		4h	312.78	393.2	352.99	56.8655	40.21
8h	409.86	312.94	361.4	68.5328	48.46		8h	325.12	372.52	348.82	33.5169	23.7
12h	216.36	1044.04	630.2	585.258	413.84		12h	350.06	345.86	347.96	2.96985	2.1
24h	769.16	584.68	676.92	130.447	92.24		24h	429.42	322.02	375.72	75.9433	53.7
48h	420.94	257.02	338.98	115.909	81.96		48h	327.32	314	320.66	9.41866	6.66
72h	287.36	431.58	359.47	101.979	72.11		72h	329.7	314.64	322.17	10.649	7.53
	ZnO_14nm	ZnO_100nm
0h	565.51	360.99
1h	722.62	349.55
2h	296.43	333.24
4h	485.37	352.99
8h	361.4	348.82
12h	630.2	347.96
24h	676.92	375.72
48h	338.98	320.66
72h	359.47	322.17

## Sheet: Sheet7
Wavelength	RBD	0.01mgmL ZnO	0.05mgmL ZnO	0.1 mgmL ZnO	0.25 mgmL ZnO	RBD + 0.01 mgmL ZnO	RBD + 0.05mgmL ZnO	RBD + 0.1mgmL ZnO	RBD + 0.25mgmL ZnO
375	152695	157697	221166	236372	203778	188210	239632	246888	272367
377	99599	117647	191258	214578	182760	127965	209106	224986	249815
379	84893	104431	175507	191035	162498	106125	191338	208505	228465
381	76429	99664	166076	173877	148419	101267	177558	193286	208058
383	62183	91815	149759	160235	132817	82106	159991	181016	186508
385	62107	91437	138138	142529	118132	82042	144080	170843	169911
387	65033	89383	128033	129702	104496	85339	134048	158290	149958
389	67375	89025	119929	112849	89279	88716	126233	146906	134529
391	73401	96643	111576	104971	78994	91316	113797	138278	122333
393	75743	97100	102542	90152	67614	97099	110664	126602	105340
395	80016	93776	94364	81396	55857	99669	100699	120967	93661
397	79672	97611	86214	72998	50353	101431	98803	114744	83951
399	82617	95366	81810	65185	43364	98236	94616	104685	73876
401	78421	88163	73715	60145	37186	97682	88170	100337	64940
403	76814	81863	70692	56799	32384	98886	84073	91624	57936
405	70317	78245	62030	51622	30394	98582	79975	86018	53039
407	66406	70498	59673	51524	27787	91639	75494	80527	51865
409	61153	68626	57946	47921	24862	91676	73630	78245	46247
411	58864	58856	54983	44325	24255	91004	70179	74763	43981
413	56252	53661	51352	46649	26310	90114	68397	76405	46236
415	52751	50060	51329	44406	25335	90823	68062	72196	44512
417	48405	48762	48947	44721	27262	89664	71137	73688	45353
419	45720	46091	49278	48007	29501	86702	70172	74372	50762
421	44987	42988	50453	46886	29708	83302	70503	72137	53917
423	42705	41023	56078	50733	32181	86550	69455	74541	56154
425	40046	39387	55847	56274	34437	85457	73051	73439	60672
427	40418	40123	58575	57797	39270	82838	76813	77191	62793
429	36348	40528	63307	63911	43019	78118	81052	74846	68265
431	37674	38748	64259	67902	51142	78137	80099	80264	72345
433	33060	41338	72671	73016	55065	79118	81096	84127	76300
435	34955	42950	77859	81451	62698	80551	89240	86956	86373
437	32383	43921	80103	87077	69209	78412	89419	88102	89191
439	33710	42152	88245	93602	75568	77906	93946	94064	95162
441	30579	44715	95077	102251	86651	75445	94810	98751	108477
443	29570	42163	98203	116487	95630	74181	102232	104408	119109
445	30462	44201	105676	125696	105808	77173	103327	108905	126227
447	29386	46524	119205	140805	118731	77220	107886	117594	142481
449	30123	49509	129429	156152	128362	74415	112057	132816	152784
451	31322	52014	138842	169739	142660	79698	119227	136690	171861
453	30832	51427	151807	181313	159155	80213	122421	150055	182946
455	29989	53195	161777	197437	178148	77502	131567	160516	203065
457	30346	58239	177353	216033	197842	78744	140515	174211	216479
459	30506	59068	188765	234179	211751	81786	145163	182289	235354
461	31963	63640	201315	249764	231544	78142	152916	187742	255211
463	28652	65846	215396	264756	252784	78555	159387	199290	270632
465	28925	66174	226768	285309	274138	83144	170744	208774	290465
467	30961	71911	237010	298720	297948	81739	171898	212618	304412
469	30094	74782	251122	319278	311269	79864	180420	225164	319383
471	29165	75441	258766	340178	329874	80711	185202	231607	332264
473	29493	78206	269123	348825	348216	76570	184679	237056	344646
475	26021	80350	281271	368986	364877	76550	191244	250656	355394
477	24439	78443	288392	383393	380524	75840	190991	260695	362077
479	24345	84345	302561	393970	389933	73588	196477	264724	374527
481	24134	84824	311498	411938	399900	70179	201448	273746	383781
483	21729	84725	315798	427429	420595	69432	201722	284936	385808
485	20386	88580	331242	432243	425726	69184	204436	294614	407222
487	18196	87084	343351	442186	442532	68302	208966	304368	419354
489	18612	90276	347600	453482	456350	65360	211977	307292	423883
491	17642	92245	357001	470182	470366	63630	213470	314718	432758
493	16629	90480	369400	479819	482479	63903	222299	319575	454778
495	14699	90737	368170	488835	483845	63643	220016	317622	459510
497	13275	93558	385714	500934	494446	60171	228830	322023	468022
499	14369	95872	387261	502094	503568	63268	229397	318074	476967
501	11956	95400	385509	512528	503142	59640	234269	325040	480930
503	12531	96917	396550	514214	512429	61797	232986	327964	486377
505	12242	95428	391667	516727	518826	60153	232217	333456	483168
507	11237	97189	399639	521518	529031	56937	235363	328200	483029
509	10894	96357	393546	521952	540288	57932	238486	326486	483850
511	11109	94825	392516	531865	544197	57539	235682	329456	489842
513	9779	99461	395430	538354	543482	55965	234915	327781	490502
515	10002	98276	391440	541069	550854	58489	230464	328369	482608
517	9823	96764	391673	532685	542526	57882	234553	329195	493666
519	11050	96391	392872	539152	538093	57826	238664	333718	496509
521	9443	101417	397825	541846	535077	57148	235216	333480	489616
523	10939	100727	396511	529970	527946	54252	232288	332389	484551
525	10728	98181	388687	524458	517266	54979	234529	328226	484366
527	10117	96890	381322	524990	507083	53701	232176	329787	484915
529	9202	96259	380136	521585	493319	52465	226981	322319	472833
531	9078	93256	379778	505355	484097	50377	217258	319251	475547
533	9021	94013	365812	499898	479309	49904	220473	317201	463862
535	9082	87919	360881	491499	468540	47322	211230	313696	454918
537	10333	86016	356819	480411	463304	48313	206809	304922	440900
539	9288	82520	352656	462510	461047	46404	203281	296665	431914
541	10433	85235	344502	459346	463295	44125	196500	293511	418355
543	9596	81884	333678	449647	461289	44173	195150	288044	411873
545	8214	76969	323838	436586	447167	40686	189539	281332	390651
547	9101	76252	318785	428062	439684	40448	182995	275598	386801
549	7923	75404	315016	423468	440057	39759	178798	269008	372808
551	6503	72929	309856	412685	424983	40090	176434	267355	375689
553	6989	73947	297284	401462	414053	38169	180001	261702	360477
555	6199	69587	292814	394917	397715	38067	175958	258019	362213
557	4924	70990	292336	388593	388816	39316	168183	252188	351964
559	5101	66100	276751	377568	386300	39120	166216	247072	349443
561	5538	68367	278083	358934	378343	38612	167424	233151	337960
563	5350	64718	264178	355991	365468	35201	156291	229475	330008
565	5280	62167	254134	346382	360552	34207	149880	217752	320789
567	5520	63282	251993	337213	339042	33527	142864	204167	322968
569	4773	57745	242300	316349	338541	32988	137168	193412	314965
571	5424	57458	229935	317179	322431	30855	133849	189839	301372
573	5056	55659	222278	301407	312644	29979	125494	182984	296356
575	4770	52003	209417	296637	304267	26252	117702	171748	277614
577	4381	49448	205677	289521	288365	23465	114404	172771	265990
579	4307	49864	191651	280394	274134	23034	108675	163643	262317
581	4874	46481	187844	273329	266964	21824	104685	159662	250810
583	4920	46875	184289	266427	263691	20331	105092	153432	234211
585	4933	42926	178170	248028	258510	20035	102281	147931	232266
587	4189	42893	171895	244754	243799	20562	99654	140702	217484
589	4499	40349	164623	231203	239849	19325	98802	138400	211457
591	4272	39880	164003	225502	227948	18390	94056	127712	207430
593	3826	35599	155129	215280	220977	18039	93288	122938	200831
595	4264	34255	152611	206209	208666	18634	91157	114071	195498
597	3731	32221	146838	191540	204163	18186	89230	109189	190078
599	3795	29670	138655	181884	195196	20075	82081	105572	185837
601	4792	27511	133797	172802	188420	19441	78184	98956	177275
603	4764	26888	127230	166612	184773	19410	75849	98362	163520
605	4680	25808	120743	158554	176609	21263	72715	96280	159717
607	4739	24907	114908	158819	167410	19880	67833	92465	152680
609	4968	23550	111849	151914	162700	20175	63077	84260	145086
611	5220	22916	106543	144543	154125	18395	60688	83016	135362
613	4272	23405	96126	142381	152058	18128	59298	76470	125789
615	4512	21423	92960	135285	142204	16565	57598	77646	122146
617	4917	19841	87549	132285	130092	16355	56741	72318	116216
619	4979	18130	84627	119379	126584	14334	51372	70322	115118
621	6139	17940	78319	117332	111130	14845	51413	66701	107729
623	5597	15612	73937	110896	107564	13082	47625	62735	100148
625	4655	14850	69468	108328	99245	12055	44732	61158	99015
627	4723	13764	67362	102178	93049	12833	42250	57309	92783
629	4768	12487	65541	100834	90410	10557	39684	56065	88237
631	5422	13330	62965	96637	82361	11238	36218	54870	88901
633	4242	13564	61435	92700	83195	10474	34871	50484	84892
635	4642	13830	59808	89110	81368	10170	34310	48635	80295
637	5019	11819	62358	87941	76262	9772	30531	43097	80416
639	4371	12450	60185	85277	74467	10673	30526	40960	79063
641	4691	13123	58529	80763	71788	9113	30379	42882	74947
643	4698	14360	54871	75527	72708	10229	30996	39325	70919
645	3740	14392	53138	70838	68832	8911	29470	40960	66655
647	3431	14744	50148	63775	67305	9856	27380	40834	61818
649	4412	14942	45628	63106	66162	9099	25751	40235	57767
651	3608	16142	44696	57582	61965	8092	24596	40766	56870
653	4168	16858	41143	54324	56847	7841	24250	37293	52252
655	4004	16864	36903	52084	56044	7259	23700	35503	49522
657	3985	17996	38546	48488	51470	7276	22412	36527	49161
659	3433	16584	35616	47414	47087	8455	22790	37051	45609
661	3704	15817	32935	43030	48057	8345	21786	34605	45526
663	3970	17062	34180	42653	45511	8188	20561	30954	44151
665	4501	15107	32271	38904	41655	8549	19943	31422	43677
667	4233	15025	30065	36998	42473	9174	18730	30001	41369
669	4427	13907	29207	36925	37981	8222	19021	29117	40698
671	3826	13805	27004	33874	39773	7874	18683	27494	38855
673	4676	12250	25304	33043	38490	8127	18903	25807	38910
675	4256	11262	22913	33207	35511	8571	17345	23080	36394
677	5199	11336	23038	29951	32816	8152	17450	22403	34395
679	4234	9762	21335	29128	32576	8504	16939	19692	31450
681	5006	9848	23025	28087	32270	7429	16440	19806	30378
683	5672	9346	20633	27611	31487	7097	15218	19949	29111
685	5105	9141	22028	24633	30044	8176	15573	16930	27109
687	4818	8214	21789	24759	27809	8621	15312	17893	25039
689	4554	8511	19759	22541	25854	7339	13270	18097	21457
691	5285	9457	19601	20188	26119	8367	11926	17541	20760
693	5454	9356	19619	19827	20691	8244	12558	16923	18620
695	4461	8810	17928	19223	17845	7409	12082	16730	17120
697	5310	10396	17818	20357	14346	8222	13635	18465	17469
699	4832	9449	16761	19755	10041	5968	15456	18889	15458
